# Supplementary material for: Identification of PgRg1-3 Gene for Ginsenoside Rg1 Biosynthesis as Revealed by Combining Genome-Wide Association Study and Gene Co-Expression Network Analysis of Jilin Ginseng Core Collection
Source: Plants (Basel). 2024 Jun 27;13(13):1784. doi: 10.3390/plants13131784 (PMC11244481; doi:10.3390/plants13131784)
Supplement: Supplementary file 1 [file plants-13-01784-s001.zip]

Archive with 12 entries (12 files):
- Figure S1_BLUP.pptx
- Figure S2_multiple model.pptx
- Figure S3_LD.pptx
- Figure S4_WGCNA.pptx
- Figure S5_key enzyme genes indeced by MeJA.pptx
- Figure S6_hairy roots.pptx
- Figure S7_GO and ortholog gene alignment.pptx
- Figure S8_Heatmap.pptx
- Table S1_GWAS.xlsx
- Table S2_541 candidate genes.xlsx
- Table S3_WGCNA.xlsx
- Table S4_snp impact.xlsx
