# Supplementary material for: Identification of PgRg1-3 Gene for Ginsenoside Rg1 Biosynthesis as Revealed by Combining Genome-Wide Association Study and Gene Co-Expression Network Analysis of Jilin Ginseng Core Collection
Source: Plants (Basel). 2024 Jun 27;13(13):1784. doi: 10.3390/plants13131784 (PMC11244481; doi:10.3390/plants13131784)
Supplement: Supplementary file 1 [file plants-13-01784-s001.zip › Table S1_GWAS.xlsx]

## Sheet: Rg1
Table S1. Identification of genomic loci were significantly associated with Rg1 content using single locus model and multiple locus model.
Single locus model	Chromosome	SNP position	P (-log10)	effect R2 (%)	Multiple locus model	Chromosome	SNP position	P (-log10)	effect R2 (%)
GLM	2	5571454	6.71	5.21	mrMLM	2	174565137	3.3008	3.1277
	4	151363051	6.74	8.01		3	7543355	8.1612	8.3221
	7	7240037	7.13	20.29		3	29713841	3.1233	3.3542
	7	8432873	6.92	16.73		5	154325849	4.7829	6.1397
	11	16714411	7.3	13.24		7	4367291	3.783	5.5301
	12	15939495	7.39	24.5		10	135229154	4.4763	7.1582
	14	3844259	6.61	5.24		11	12969451	4.7164	7.7474
	17	5187718	6.63	5.78		14	22587329	4.2579	6.1483
GLM(Q)	14	26252799	6.93	19.42		16	102846632	3.5498	5.062
	17	5187718	7.39	6.66		16	3082995	5.1343	4.9703
	21	93543860	6.8	15.77		18	135860149	3.9366	2.3342
GLM(PCA)	7	7240037	7.89	23.58		18	113983362	3.5855	4.5462
	12	15939495	7.28	23.13		21	94503572	4.797	4.4716
	14	26252799	6.65	17.65		22	115509538	3.5376	6.3954
	17	5187718	7.27	23.75		24	6419689	4.465	6.4196
MLM(K)	4	9581525	6.82	13.84	FASTmrMLM	2	174565137	4.6705	3.6336
	5	36262145	6.57	4.32		3	7543355	7.4699	7.1294
	7	8432873	6.78	15.52		3	29713841	8.324	7.4464
	11	129871592	7	12.35		3	162687442	3.1367	1.7812
	11	156202992	6.69	4.11		5	11111222	3.3026	1.5603
	17	5187718	7.21	5.27		5	154325849	5.6386	4.363
	21	5515936	6.57	5.5		7	3635056	5.5378	2.801
	21	5515937	6.83	5.7		10	135229154	3.5507	2.6781
MLM(Q+K)	4	9581525	6.72	13.21		11	12969451	4.5133	4.2357
	5	42353229	6.92	7.67		14	22587329	4.0575	2.6048
	11	5088391	6.57	5.89		15	98461376	8.5675	8.0751
	11	129871592	6.92	11.92		16	3082995	5.2663	4.1019
	13	12235783	7.16	21.34		19	9272320	5.3598	4.306
	16	13581772	6.59	4.31		19	13587246	3.1977	0.7802
	17	5187718	7.78	6.03		22	11785643	3.8762	2.7356
	22	16062484	6.92	5.39		23	573301	6.5969	4.8344
	23	573301	6.59	8.95		24	6419689	4.0993	3.0251
MLM(PCA+K)	4	9581525	7.12	15.18		52	35485	5.1088	3.6438
	11	129871592	7.04	12.49	FASTmrEMMA	3	29713841	4.2879	3.1362
	17	5187718	6.98	4.91		4	21247942	3.2194	2.2992
	21	5515936	6.79	5.88		4	137986435	3.3134	2.2959
	21	5515937	6.94	5.87		17	2171915	5.3885	3.2438
						19	42679218	3.4879	2.7552
						93	412962	3.0634	2.0096
					pKWmEB	1	14665281	3.9968	2.8811
						3	29713841	4.6196	3.9378
						3	174397401	3.727	2.0615
						3	165842259	3.2195	2.921
						6	21242817	7.4168	3.5515
						7	2466845	6.2311	5.7907
						11	12969451	9.2559	9.1021
						11	16942036	3.9305	2.2833
						11	23172379	4.8366	3.72
						12	19268368	3.1172	3.959
						14	9797454	4.522	4.3205
						14	22587329	3.4856	2.898
						14	9715830	4.2445	3.9876
						16	3082995	3.4671	3.8401
						17	122566689	5.1513	4.5754
						18	128751971	5.0783	1.9629
						20	113422494	3.6708	1.8626
					ISIS EM-BLASSO	3	29713841	3.8743	3.9226
						7	151220120	4.4095	4.5935
						11	12969451	4.5618	5.0151
						11	67789045	3.4701	3.4331
						14	10277708	8.1414	9.2901
						17	5187718	6.5713	7.1421
						21	94503572	6.0817	5.5915
						22	15991057	4.5949	4.8934
						23	6560101	5.7625	5.766
						23	19425975	5.713	6.0286
						93	412962	3.2451	2.9751
