# Supplementary material for: Identification of PgRg1-3 Gene for Ginsenoside Rg1 Biosynthesis as Revealed by Combining Genome-Wide Association Study and Gene Co-Expression Network Analysis of Jilin Ginseng Core Collection
Source: Plants (Basel). 2024 Jun 27;13(13):1784. doi: 10.3390/plants13131784 (PMC11244481; doi:10.3390/plants13131784)
Supplement: Supplementary file 1 [file plants-13-01784-s001.zip › Table S2_541 candidate genes.xlsx]

## Sheet: Sheet2
Table S2. Analysis of the +/- 500-kb regions of the two QTNs identified a total 541 candidate genes for Rg1 biosynthesis.
Fields: query accver	Gene name	Identity (%)	Alignment length (bp)
GWHBEIL00000017:4687718-5687718	comp1323_c0_seq2	99.832	2688
GWHBEIL00000017:4687718-5687718	comp50113_c0_seq1	100	912
GWHBEIL00000017:4687718-5687718	comp50113_c0_seq2	100	882
GWHBEIL00000017:4687718-5687718	comp50113_c0_seq3	100	876
GWHBEIL00000017:4687718-5687718	comp50114_c0_seq1	100	805
GWHBEIL00000017:4687718-5687718	comp50114_c0_seq2	100	796
GWHBEIL00000017:4687718-5687718	comp50115_c0_seq1	100	796
GWHBEIL00000017:4687718-5687718	comp50116_c0_seq1	100	796
GWHBEIL00000017:4687718-5687718	comp50116_c0_seq2	100	796
GWHBEIL00000017:4687718-5687718	comp50117_c0_seq1	100	796
GWHBEIL00000017:4687718-5687718	comp50117_c0_seq2	100	638
GWHBEIL00000017:4687718-5687718	comp50117_c0_seq3	100	617
GWHBEIL00000017:4687718-5687718	comp50117_c0_seq4	100	613
GWHBEIL00000017:4687718-5687718	comp50117_c0_seq5	100	604
GWHBEIL00000003:29213841-30213841	comp50118_c0_seq1	100	582
GWHBEIL00000003:29213841-30213841	comp50118_c0_seq2	100	568
GWHBEIL00000003:29213841-30213841	comp50119_c0_seq1	100	566
GWHBEIL00000003:29213841-30213841	comp50119_c0_seq2	100	476
GWHBEIL00000003:29213841-30213841	comp50119_c0_seq3	100	474
GWHBEIL00000003:29213841-30213841	comp50119_c0_seq4	100	474
GWHBEIL00000003:29213841-30213841	comp50120_c0_seq1	100	474
GWHBEIL00000003:29213841-30213841	comp50120_c0_seq2	100	466
GWHBEIL00000003:29213841-30213841	comp50120_c1_seq1	100	466
GWHBEIL00000003:29213841-30213841	comp50121_c0_seq1	100	398
GWHBEIL00000003:29213841-30213841	comp50123_c0_seq1	100	598
GWHBEIL00000003:29213841-30213841	comp50123_c0_seq2	100	598
GWHBEIL00000003:29213841-30213841	comp50123_c1_seq1	100	598
GWHBEIL00000003:29213841-30213841	comp50124_c0_seq1	100	594
GWHBEIL00000003:29213841-30213841	comp50124_c0_seq2	100	594
GWHBEIL00000003:29213841-30213841	comp50125_c0_seq1	100	594
GWHBEIL00000003:29213841-30213841	comp50125_c0_seq2	100	594
GWHBEIL00000003:29213841-30213841	comp50127_c0_seq1	100	594
GWHBEIL00000003:29213841-30213841	comp50128_c0_seq1	100	582
GWHBEIL00000003:29213841-30213841	comp50128_c0_seq2	100	582
GWHBEIL00000003:29213841-30213841	comp50129_c0_seq1	100	582
GWHBEIL00000003:29213841-30213841	comp50129_c0_seq2	100	582
GWHBEIL00000003:29213841-30213841	comp50130_c0_seq1	100	582
GWHBEIL00000003:29213841-30213841	comp50130_c0_seq2	100	582
GWHBEIL00000003:29213841-30213841	comp50131_c0_seq1	100	582
GWHBEIL00000003:29213841-30213841	comp50131_c0_seq2	100	582
GWHBEIL00000003:29213841-30213841	comp50131_c0_seq3	100	582
GWHBEIL00000003:29213841-30213841	comp50131_c0_seq4	100	580
GWHBEIL00000003:29213841-30213841	comp50131_c0_seq5	100	580
GWHBEIL00000003:29213841-30213841	comp50131_c0_seq6	100	556
GWHBEIL00000003:29213841-30213841	comp50131_c0_seq7	100	556
GWHBEIL00000003:29213841-30213841	comp50132_c0_seq1	100	554
GWHBEIL00000003:29213841-30213841	comp50133_c0_seq1	100	554
GWHBEIL00000003:29213841-30213841	comp50134_c0_seq1	100	554
GWHBEIL00000003:29213841-30213841	comp50134_c0_seq2	100	554
GWHBEIL00000003:29213841-30213841	comp50135_c0_seq1	100	554
GWHBEIL00000003:29213841-30213841	comp50135_c0_seq2	100	554
GWHBEIL00000003:29213841-30213841	comp50137_c0_seq1	100	552
GWHBEIL00000003:29213841-30213841	comp50137_c0_seq2	100	552
GWHBEIL00000003:29213841-30213841	comp50138_c0_seq1	100	552
GWHBEIL00000003:29213841-30213841	comp50138_c0_seq2	100	552
GWHBEIL00000003:29213841-30213841	comp50142_c0_seq1	100	550
GWHBEIL00000003:29213841-30213841	comp50143_c0_seq1	100	550
GWHBEIL00000003:29213841-30213841	comp50143_c0_seq2	100	548
GWHBEIL00000003:29213841-30213841	comp50144_c0_seq1	100	548
GWHBEIL00000003:29213841-30213841	comp50145_c0_seq1	100	546
GWHBEIL00000003:29213841-30213841	comp50145_c0_seq2	100	546
GWHBEIL00000003:29213841-30213841	comp50146_c0_seq1	100	546
GWHBEIL00000003:29213841-30213841	comp50146_c0_seq2	100	546
GWHBEIL00000003:29213841-30213841	comp50147_c0_seq1	100	546
GWHBEIL00000003:29213841-30213841	comp50147_c0_seq2	100	540
GWHBEIL00000003:29213841-30213841	comp50147_c0_seq3	100	540
GWHBEIL00000003:29213841-30213841	comp50148_c0_seq1	100	540
GWHBEIL00000003:29213841-30213841	comp50149_c0_seq1	100	540
GWHBEIL00000003:29213841-30213841	comp50150_c0_seq1	100	540
GWHBEIL00000003:29213841-30213841	comp50150_c1_seq1	100	540
GWHBEIL00000003:29213841-30213841	comp50150_c1_seq2	100	536
GWHBEIL00000003:29213841-30213841	comp50151_c0_seq1	100	536
GWHBEIL00000003:29213841-30213841	comp50153_c0_seq1	100	530
GWHBEIL00000003:29213841-30213841	comp50154_c0_seq1	100	522
GWHBEIL00000003:29213841-30213841	comp50155_c0_seq1	100	518
GWHBEIL00000003:29213841-30213841	comp50155_c1_seq1	100	518
GWHBEIL00000003:29213841-30213841	comp50155_c1_seq2	100	518
GWHBEIL00000003:29213841-30213841	comp50156_c0_seq1	100	518
GWHBEIL00000003:29213841-30213841	comp50157_c0_seq1	100	510
GWHBEIL00000003:29213841-30213841	comp50158_c0_seq1	100	498
GWHBEIL00000003:29213841-30213841	comp50158_c0_seq2	100	498
GWHBEIL00000003:29213841-30213841	comp50158_c0_seq3	100	498
GWHBEIL00000003:29213841-30213841	comp50159_c0_seq1	100	498
GWHBEIL00000003:29213841-30213841	comp50160_c0_seq1	100	498
GWHBEIL00000003:29213841-30213841	comp50160_c0_seq2	100	498
GWHBEIL00000003:29213841-30213841	comp50160_c0_seq3	100	498
GWHBEIL00000003:29213841-30213841	comp50161_c0_seq1	100	498
GWHBEIL00000003:29213841-30213841	comp50163_c0_seq1	100	498
GWHBEIL00000003:29213841-30213841	comp50163_c0_seq2	100	498
GWHBEIL00000003:29213841-30213841	comp50163_c0_seq3	100	498
GWHBEIL00000003:29213841-30213841	comp50164_c0_seq1	100	498
GWHBEIL00000003:29213841-30213841	comp50164_c0_seq2	100	498
GWHBEIL00000003:29213841-30213841	comp50165_c0_seq1	100	498
GWHBEIL00000003:29213841-30213841	comp50165_c0_seq2	100	498
GWHBEIL00000003:29213841-30213841	comp50166_c0_seq1	100	498
GWHBEIL00000003:29213841-30213841	comp50166_c0_seq2	100	498
GWHBEIL00000003:29213841-30213841	comp50167_c0_seq1	100	498
GWHBEIL00000003:29213841-30213841	comp50167_c0_seq2	100	498
GWHBEIL00000003:29213841-30213841	comp50167_c0_seq3	100	498
GWHBEIL00000003:29213841-30213841	comp50168_c0_seq1	100	498
GWHBEIL00000003:29213841-30213841	comp50169_c0_seq1	100	496
GWHBEIL00000003:29213841-30213841	comp50169_c0_seq2	100	494
GWHBEIL00000003:29213841-30213841	comp50169_c0_seq3	100	492
GWHBEIL00000003:29213841-30213841	comp50170_c0_seq1	100	492
GWHBEIL00000003:29213841-30213841	comp50171_c0_seq1	100	488
GWHBEIL00000003:29213841-30213841	comp50172_c0_seq1	100	486
GWHBEIL00000003:29213841-30213841	comp50173_c0_seq1	100	480
GWHBEIL00000003:29213841-30213841	comp50173_c0_seq2	100	480
GWHBEIL00000003:29213841-30213841	comp50173_c0_seq3	100	480
GWHBEIL00000003:29213841-30213841	comp50174_c0_seq1	100	480
GWHBEIL00000003:29213841-30213841	comp50174_c0_seq2	100	474
GWHBEIL00000003:29213841-30213841	comp50175_c0_seq1	100	474
GWHBEIL00000003:29213841-30213841	comp50176_c0_seq1	100	474
GWHBEIL00000003:29213841-30213841	comp50177_c0_seq1	100	474
GWHBEIL00000003:29213841-30213841	comp50177_c0_seq2	100	470
GWHBEIL00000003:29213841-30213841	comp50179_c0_seq1	100	470
GWHBEIL00000003:29213841-30213841	comp50180_c0_seq1	100	470
GWHBEIL00000003:29213841-30213841	comp50180_c0_seq2	100	466
GWHBEIL00000003:29213841-30213841	comp50180_c0_seq3	100	466
GWHBEIL00000003:29213841-30213841	comp50180_c0_seq4	100	466
GWHBEIL00000003:29213841-30213841	comp50180_c0_seq5	100	466
GWHBEIL00000003:29213841-30213841	comp50181_c0_seq1	100	458
GWHBEIL00000003:29213841-30213841	comp50182_c0_seq1	100	458
GWHBEIL00000003:29213841-30213841	comp50182_c0_seq2	100	456
GWHBEIL00000003:29213841-30213841	comp50183_c0_seq1	100	456
GWHBEIL00000003:29213841-30213841	comp50184_c0_seq1	100	454
GWHBEIL00000003:29213841-30213841	comp50185_c0_seq1	100	448
GWHBEIL00000003:29213841-30213841	comp50186_c0_seq1	100	446
GWHBEIL00000003:29213841-30213841	comp50186_c0_seq2	100	446
GWHBEIL00000003:29213841-30213841	comp50186_c0_seq3	100	446
GWHBEIL00000003:29213841-30213841	comp50187_c0_seq1	100	446
GWHBEIL00000003:29213841-30213841	comp50188_c0_seq1	100	446
GWHBEIL00000003:29213841-30213841	comp50189_c0_seq1	100	446
GWHBEIL00000003:29213841-30213841	comp50189_c0_seq2	100	446
GWHBEIL00000003:29213841-30213841	comp50190_c0_seq1	100	446
GWHBEIL00000003:29213841-30213841	comp50190_c0_seq2	100	446
GWHBEIL00000003:29213841-30213841	comp50190_c0_seq3	100	446
GWHBEIL00000003:29213841-30213841	comp50190_c0_seq4	100	446
GWHBEIL00000003:29213841-30213841	comp50190_c0_seq5	100	446
GWHBEIL00000003:29213841-30213841	comp50190_c0_seq6	100	446
GWHBEIL00000003:29213841-30213841	comp50190_c0_seq7	100	446
GWHBEIL00000003:29213841-30213841	comp50191_c0_seq1	100	446
GWHBEIL00000003:29213841-30213841	comp50192_c0_seq1	100	446
GWHBEIL00000003:29213841-30213841	comp50192_c0_seq2	100	446
GWHBEIL00000003:29213841-30213841	comp50193_c0_seq1	100	446
GWHBEIL00000003:29213841-30213841	comp50194_c0_seq1	100	446
GWHBEIL00000003:29213841-30213841	comp50194_c0_seq2	100	446
GWHBEIL00000003:29213841-30213841	comp50195_c0_seq1	100	446
GWHBEIL00000003:29213841-30213841	comp50196_c0_seq1	100	444
GWHBEIL00000003:29213841-30213841	comp50196_c0_seq2	100	444
GWHBEIL00000003:29213841-30213841	comp50196_c0_seq3	100	444
GWHBEIL00000003:29213841-30213841	comp50196_c0_seq4	100	444
GWHBEIL00000003:29213841-30213841	comp50197_c0_seq1	100	444
GWHBEIL00000003:29213841-30213841	comp50198_c0_seq1	100	444
GWHBEIL00000003:29213841-30213841	comp50199_c0_seq1	100	444
GWHBEIL00000003:29213841-30213841	comp50200_c0_seq1	100	444
GWHBEIL00000003:29213841-30213841	comp50200_c0_seq2	100	444
GWHBEIL00000003:29213841-30213841	comp50201_c0_seq1	100	444
GWHBEIL00000003:29213841-30213841	comp50202_c0_seq1	100	444
GWHBEIL00000003:29213841-30213841	comp50203_c0_seq1	100	444
GWHBEIL00000003:29213841-30213841	comp50203_c0_seq2	100	444
GWHBEIL00000003:29213841-30213841	comp50203_c0_seq3	100	444
GWHBEIL00000003:29213841-30213841	comp50203_c0_seq4	100	444
GWHBEIL00000003:29213841-30213841	comp50203_c0_seq5	100	442
GWHBEIL00000003:29213841-30213841	comp50203_c0_seq6	100	442
GWHBEIL00000003:29213841-30213841	comp50204_c0_seq1	100	442
GWHBEIL00000003:29213841-30213841	comp50204_c0_seq2	100	442
GWHBEIL00000003:29213841-30213841	comp50205_c0_seq1	100	442
GWHBEIL00000003:29213841-30213841	comp50206_c0_seq1	100	438
GWHBEIL00000003:29213841-30213841	comp50207_c0_seq1	100	432
GWHBEIL00000003:29213841-30213841	comp50207_c0_seq2	100	432
GWHBEIL00000003:29213841-30213841	comp50207_c0_seq3	100	432
GWHBEIL00000003:29213841-30213841	comp50207_c0_seq4	100	432
GWHBEIL00000003:29213841-30213841	comp50207_c0_seq5	100	432
GWHBEIL00000003:29213841-30213841	comp50207_c0_seq6	100	430
GWHBEIL00000003:29213841-30213841	comp50208_c0_seq1	100	430
GWHBEIL00000003:29213841-30213841	comp50208_c1_seq1	100	428
GWHBEIL00000003:29213841-30213841	comp50209_c0_seq1	100	428
GWHBEIL00000003:29213841-30213841	comp50210_c1_seq1	100	428
GWHBEIL00000003:29213841-30213841	comp50211_c0_seq1	100	428
GWHBEIL00000003:29213841-30213841	comp50212_c0_seq1	100	428
GWHBEIL00000003:29213841-30213841	comp50212_c1_seq1	100	428
GWHBEIL00000003:29213841-30213841	comp50212_c1_seq2	100	428
GWHBEIL00000003:29213841-30213841	comp50212_c1_seq3	100	428
GWHBEIL00000003:29213841-30213841	comp50213_c0_seq1	100	428
GWHBEIL00000003:29213841-30213841	comp50214_c0_seq1	100	428
GWHBEIL00000003:29213841-30213841	comp50214_c0_seq2	100	428
GWHBEIL00000003:29213841-30213841	comp50214_c0_seq3	100	428
GWHBEIL00000003:29213841-30213841	comp50215_c0_seq1	100	428
GWHBEIL00000003:29213841-30213841	comp50216_c0_seq1	100	428
GWHBEIL00000003:29213841-30213841	comp50216_c0_seq2	100	426
GWHBEIL00000003:29213841-30213841	comp50216_c0_seq3	100	426
GWHBEIL00000003:29213841-30213841	comp50216_c0_seq4	100	426
GWHBEIL00000003:29213841-30213841	comp50216_c0_seq5	100	426
GWHBEIL00000003:29213841-30213841	comp50217_c0_seq1	100	426
GWHBEIL00000003:29213841-30213841	comp50217_c0_seq2	100	426
GWHBEIL00000003:29213841-30213841	comp50218_c0_seq1	100	426
GWHBEIL00000003:29213841-30213841	comp50218_c0_seq2	100	418
GWHBEIL00000003:29213841-30213841	comp50218_c0_seq3	100	418
GWHBEIL00000003:29213841-30213841	comp50219_c0_seq1	100	418
GWHBEIL00000003:29213841-30213841	comp50219_c0_seq2	100	416
GWHBEIL00000003:29213841-30213841	comp50220_c0_seq1	100	416
GWHBEIL00000003:29213841-30213841	comp50220_c0_seq2	100	410
GWHBEIL00000003:29213841-30213841	comp50221_c0_seq1	100	408
GWHBEIL00000003:29213841-30213841	comp50222_c0_seq1	100	408
GWHBEIL00000003:29213841-30213841	comp50222_c0_seq2	100	404
GWHBEIL00000003:29213841-30213841	comp50223_c0_seq1	100	402
GWHBEIL00000003:29213841-30213841	comp50223_c0_seq2	100	402
GWHBEIL00000003:29213841-30213841	comp50223_c0_seq3	100	400
GWHBEIL00000003:29213841-30213841	comp50223_c0_seq4	100	400
GWHBEIL00000003:29213841-30213841	comp50224_c0_seq1	100	396
GWHBEIL00000003:29213841-30213841	comp50224_c0_seq2	100	396
GWHBEIL00000003:29213841-30213841	comp50225_c0_seq1	100	396
GWHBEIL00000003:29213841-30213841	comp50225_c0_seq2	100	396
GWHBEIL00000003:29213841-30213841	comp50225_c0_seq3	100	396
GWHBEIL00000003:29213841-30213841	comp50226_c0_seq1	100	396
GWHBEIL00000003:29213841-30213841	comp50226_c0_seq2	100	396
GWHBEIL00000003:29213841-30213841	comp50227_c0_seq1	100	396
GWHBEIL00000003:29213841-30213841	comp50227_c0_seq2	100	396
GWHBEIL00000003:29213841-30213841	comp50227_c0_seq3	100	396
GWHBEIL00000003:29213841-30213841	comp50228_c0_seq1	100	392
GWHBEIL00000003:29213841-30213841	comp50228_c0_seq2	100	392
GWHBEIL00000003:29213841-30213841	comp50228_c0_seq3	100	392
GWHBEIL00000003:29213841-30213841	comp50228_c0_seq4	100	392
GWHBEIL00000003:29213841-30213841	comp50228_c0_seq5	100	392
GWHBEIL00000003:29213841-30213841	comp50228_c0_seq6	100	392
GWHBEIL00000003:29213841-30213841	comp50229_c0_seq1	100	392
GWHBEIL00000003:29213841-30213841	comp50230_c0_seq1	100	392
GWHBEIL00000003:29213841-30213841	comp50230_c0_seq2	100	388
GWHBEIL00000003:29213841-30213841	comp50230_c0_seq3	100	388
GWHBEIL00000017:4687718-5687718	comp50256_c0_seq1	99.552	746
GWHBEIL00000017:4687718-5687718	comp50256_c0_seq2	99.552	746
GWHBEIL00000017:4687718-5687718	comp50256_c0_seq3	99.552	746
GWHBEIL00000017:4687718-5687718	comp50256_c0_seq4	99.552	746
GWHBEIL00000017:4687718-5687718	comp50256_c0_seq5	99.552	746
GWHBEIL00000017:4687718-5687718	comp50256_c0_seq6	99.552	746
GWHBEIL00000017:4687718-5687718	comp50256_c0_seq7	99.552	746
GWHBEIL00000017:4687718-5687718	comp50256_c0_seq8	99.552	746
GWHBEIL00000017:4687718-5687718	comp50258_c0_seq1	99.537	2460
GWHBEIL00000017:4687718-5687718	comp50258_c0_seq2	99.537	732
GWHBEIL00000017:4687718-5687718	comp50259_c0_seq1	99.537	732
GWHBEIL00000017:4687718-5687718	comp50259_c0_seq2	99.532	727
GWHBEIL00000017:4687718-5687718	comp50260_c0_seq1	99.528	724
GWHBEIL00000017:4687718-5687718	comp50261_c0_seq1	99.528	724
GWHBEIL00000017:4687718-5687718	comp50261_c0_seq2	99.528	724
GWHBEIL00000017:4687718-5687718	comp50262_c0_seq1	99.528	724
GWHBEIL00000017:4687718-5687718	comp50262_c0_seq2	99.528	724
GWHBEIL00000017:4687718-5687718	comp50263_c0_seq1	99.528	724
GWHBEIL00000017:4687718-5687718	comp50263_c0_seq2	99.528	724
GWHBEIL00000017:4687718-5687718	comp50264_c0_seq1	99.528	724
GWHBEIL00000017:4687718-5687718	comp50264_c0_seq2	99.525	1563
GWHBEIL00000017:4687718-5687718	comp50265_c0_seq1	99.525	1563
GWHBEIL00000017:4687718-5687718	comp50265_c0_seq2	99.504	1107
GWHBEIL00000017:4687718-5687718	comp50266_c0_seq1	99.501	701
GWHBEIL00000017:4687718-5687718	comp50267_c0_seq1	99.495	696
GWHBEIL00000017:4687718-5687718	comp50268_c0_seq1	99.486	1273
GWHBEIL00000017:4687718-5687718	comp50268_c0_seq2	99.483	687
GWHBEIL00000017:4687718-5687718	comp50269_c0_seq1	99.474	680
GWHBEIL00000017:4687718-5687718	comp50270_c0_seq1	99.465	674
GWHBEIL00000017:4687718-5687718	comp50271_c0_seq1	99.459	670
GWHBEIL00000017:4687718-5687718	comp50271_c1_seq1	99.457	668
GWHBEIL00000017:4687718-5687718	comp50272_c0_seq1	99.457	668
GWHBEIL00000017:4687718-5687718	comp50272_c0_seq2	99.457	668
GWHBEIL00000017:4687718-5687718	comp50273_c0_seq1	99.439	1369
GWHBEIL00000017:4687718-5687718	comp50273_c1_seq1	99.435	654
GWHBEIL00000017:4687718-5687718	comp50273_c1_seq2	99.432	652
GWHBEIL00000017:4687718-5687718	comp50274_c0_seq1	99.432	652
GWHBEIL00000017:4687718-5687718	comp50274_c0_seq2	99.432	652
GWHBEIL00000017:4687718-5687718	comp50274_c0_seq3	99.427	1173
GWHBEIL00000017:4687718-5687718	comp50274_c0_seq4	99.425	648
GWHBEIL00000017:4687718-5687718	comp50275_c0_seq1	99.407	974
GWHBEIL00000017:4687718-5687718	comp50276_c0_seq1	99.394	630
GWHBEIL00000017:4687718-5687718	comp50276_c0_seq2	99.383	624
GWHBEIL00000017:4687718-5687718	comp50276_c0_seq3	99.383	624
GWHBEIL00000017:4687718-5687718	comp50276_c0_seq4	99.383	624
GWHBEIL00000017:4687718-5687718	comp50276_c0_seq5	99.383	624
GWHBEIL00000017:4687718-5687718	comp50276_c0_seq6	99.383	624
GWHBEIL00000017:4687718-5687718	comp50276_c0_seq7	99.383	624
GWHBEIL00000017:4687718-5687718	comp50277_c0_seq1	99.379	622
GWHBEIL00000017:4687718-5687718	comp50277_c0_seq2	99.379	622
GWHBEIL00000017:4687718-5687718	comp50277_c1_seq1	99.379	622
GWHBEIL00000017:4687718-5687718	comp50278_c0_seq1	99.379	622
GWHBEIL00000017:4687718-5687718	comp50278_c0_seq2	99.375	620
GWHBEIL00000017:4687718-5687718	comp50279_c0_seq1	99.375	620
GWHBEIL00000017:4687718-5687718	comp50280_c0_seq1	99.375	620
GWHBEIL00000017:4687718-5687718	comp50280_c1_seq1	99.375	620
GWHBEIL00000017:4687718-5687718	comp50281_c0_seq1	99.359	612
GWHBEIL00000017:4687718-5687718	comp50282_c0_seq1	99.359	612
GWHBEIL00000017:4687718-5687718	comp50284_c0_seq1	99.359	612
GWHBEIL00000017:4687718-5687718	comp50284_c0_seq2	99.355	610
GWHBEIL00000003:29213841-30213841	comp50285_c0_seq1	99.342	604
GWHBEIL00000017:4687718-5687718	comp50286_c0_seq1	99.327	894
GWHBEIL00000003:29213841-30213841	comp50286_c0_seq2	99.286	580
GWHBEIL00000003:29213841-30213841	comp50286_c0_seq3	99.286	580
GWHBEIL00000003:29213841-30213841	comp50287_c0_seq1	99.286	580
GWHBEIL00000003:29213841-30213841	comp50288_c0_seq1	99.286	580
GWHBEIL00000017:4687718-5687718	comp50289_c0_seq1	99.261	841
GWHBEIL00000003:29213841-30213841	comp50290_c0_seq1	99.219	556
GWHBEIL00000003:29213841-30213841	comp50291_c0_seq1	99.219	556
GWHBEIL00000003:29213841-30213841	comp50291_c1_seq1	99.219	556
GWHBEIL00000003:29213841-30213841	comp50291_c1_seq2	99.219	556
GWHBEIL00000003:29213841-30213841	comp50292_c0_seq1	99.219	556
GWHBEIL00000003:29213841-30213841	comp50292_c0_seq2	99.219	556
GWHBEIL00000003:29213841-30213841	comp50293_c0_seq1	99.219	556
GWHBEIL00000003:29213841-30213841	comp50294_c0_seq1	99.219	556
GWHBEIL00000003:29213841-30213841	comp50294_c0_seq2	99.219	556
GWHBEIL00000017:4687718-5687718	comp50295_c0_seq1	99.211	1187
GWHBEIL00000017:4687718-5687718	comp50296_c0_seq1	99.185	668
GWHBEIL00000017:4687718-5687718	comp50297_c0_seq1	99.18	788
GWHBEIL00000017:4687718-5687718	comp50297_c0_seq2	99.18	788
GWHBEIL00000017:4687718-5687718	comp50298_c0_seq1	99.18	788
GWHBEIL00000017:4687718-5687718	comp50298_c0_seq2	99.18	788
GWHBEIL00000017:4687718-5687718	comp50299_c0_seq1	99.156	774
GWHBEIL00000017:4687718-5687718	comp50300_c0_seq1	99.153	890
GWHBEIL00000017:4687718-5687718	comp50301_c0_seq1	99.153	890
GWHBEIL00000017:4687718-5687718	comp50301_c1_seq1	99.148	652
GWHBEIL00000003:29213841-30213841	comp50302_c0_seq1	99.138	532
GWHBEIL00000003:29213841-30213841	comp50303_c0_seq1	99.13	530
GWHBEIL00000003:29213841-30213841	comp50304_c0_seq1	99.115	526
GWHBEIL00000003:29213841-30213841	comp50305_c0_seq1	99.115	526
GWHBEIL00000003:29213841-30213841	comp50306_c0_seq1	99.115	526
GWHBEIL00000003:29213841-30213841	comp50306_c1_seq1	99.115	526
GWHBEIL00000017:4687718-5687718	comp50306_c2_seq1	99.08	626
GWHBEIL00000017:4687718-5687718	comp50307_c0_seq1	99.08	626
GWHBEIL00000017:4687718-5687718	comp50307_c0_seq3	99.074	624
GWHBEIL00000017:4687718-5687718	comp50307_c0_seq4	99.074	624
GWHBEIL00000017:4687718-5687718	comp50307_c0_seq5	99.074	624
GWHBEIL00000003:29213841-30213841	comp50307_c0_seq6	99.065	514
GWHBEIL00000003:29213841-30213841	comp50307_c0_seq7	99.065	514
GWHBEIL00000003:29213841-30213841	comp50307_c0_seq8	99.065	514
GWHBEIL00000017:4687718-5687718	comp50308_c0_seq1	99.061	726
GWHBEIL00000017:4687718-5687718	comp50308_c0_seq2	99.061	726
GWHBEIL00000017:4687718-5687718	comp50309_c0_seq1	99.038	716
GWHBEIL00000017:4687718-5687718	comp50309_c0_seq2	99.029	712
GWHBEIL00000003:29213841-30213841	comp50309_c0_seq3	99.02	504
GWHBEIL00000003:29213841-30213841	comp50310_c0_seq1	99.02	504
GWHBEIL00000003:29213841-30213841	comp50311_c0_seq1	99.02	504
GWHBEIL00000003:29213841-30213841	comp50312_c0_seq1	99.02	504
GWHBEIL00000003:29213841-30213841	comp50312_c0_seq2	99.02	504
GWHBEIL00000003:29213841-30213841	comp50312_c1_seq1	99.02	504
GWHBEIL00000003:29213841-30213841	comp50312_c1_seq2	99.02	504
GWHBEIL00000003:29213841-30213841	comp50313_c0_seq1	99.02	504
GWHBEIL00000003:29213841-30213841	comp50314_c0_seq1	99.02	504
GWHBEIL00000003:29213841-30213841	comp50314_c1_seq1	99.02	504
GWHBEIL00000003:29213841-30213841	comp50315_c0_seq1	99.02	504
GWHBEIL00000003:29213841-30213841	comp50315_c0_seq2	99	500
GWHBEIL00000003:29213841-30213841	comp50315_c0_seq3	99	503
GWHBEIL00000017:4687718-5687718	comp50316_c0_seq1	100	1614
GWHBEIL00000017:4687718-5687718	comp50316_c0_seq2	100	1614
GWHBEIL00000017:4687718-5687718	comp50316_c0_seq3	100	1345
GWHBEIL00000017:4687718-5687718	comp50317_c0_seq1	100	1345
GWHBEIL00000017:4687718-5687718	comp50318_c0_seq1	100	1163
GWHBEIL00000017:4687718-5687718	comp50319_c0_seq1	100	1037
GWHBEIL00000017:4687718-5687718	comp50320_c0_seq1	100	1037
GWHBEIL00000017:4687718-5687718	comp50320_c0_seq2	100	1037
GWHBEIL00000017:4687718-5687718	comp50321_c0_seq1	100	1037
GWHBEIL00000017:4687718-5687718	comp50322_c0_seq1	100	1037
GWHBEIL00000017:4687718-5687718	comp50323_c0_seq1	100	1037
GWHBEIL00000017:4687718-5687718	comp50324_c0_seq1	100	910
GWHBEIL00000017:4687718-5687718	comp50325_c0_seq1	100	892
GWHBEIL00000017:4687718-5687718	comp50325_c0_seq2	100	852
GWHBEIL00000017:4687718-5687718	comp50325_c0_seq3	100	850
GWHBEIL00000017:4687718-5687718	comp50326_c0_seq1	100	850
GWHBEIL00000017:4687718-5687718	comp50327_c0_seq1	100	850
GWHBEIL00000017:4687718-5687718	comp50327_c0_seq2	100	850
GWHBEIL00000017:4687718-5687718	comp50328_c0_seq1	100	829
GWHBEIL00000017:4687718-5687718	comp50328_c0_seq2	100	818
GWHBEIL00000017:4687718-5687718	comp50329_c0_seq1	100	818
GWHBEIL00000017:4687718-5687718	comp50329_c0_seq2	100	796
GWHBEIL00000017:4687718-5687718	comp50330_c0_seq1	100	794
GWHBEIL00000017:4687718-5687718	comp50330_c0_seq2	100	794
GWHBEIL00000017:4687718-5687718	comp50331_c1_seq1	100	786
GWHBEIL00000017:4687718-5687718	comp50332_c0_seq1	100	786
GWHBEIL00000017:4687718-5687718	comp50333_c0_seq1	100	786
GWHBEIL00000017:4687718-5687718	comp50334_c0_seq1	100	786
GWHBEIL00000017:4687718-5687718	comp50335_c0_seq1	100	783
GWHBEIL00000017:4687718-5687718	comp50335_c0_seq2	100	780
GWHBEIL00000017:4687718-5687718	comp50336_c0_seq1	100	780
GWHBEIL00000017:4687718-5687718	comp50336_c0_seq2	100	780
GWHBEIL00000017:4687718-5687718	comp50336_c0_seq3	100	780
GWHBEIL00000017:4687718-5687718	comp50336_c0_seq4	100	780
GWHBEIL00000017:4687718-5687718	comp50337_c0_seq1	100	778
GWHBEIL00000017:4687718-5687718	comp50337_c0_seq2	100	778
GWHBEIL00000017:4687718-5687718	comp50337_c0_seq3	100	778
GWHBEIL00000017:4687718-5687718	comp50338_c0_seq1	100	778
GWHBEIL00000017:4687718-5687718	comp50338_c0_seq2	100	778
GWHBEIL00000017:4687718-5687718	comp50339_c0_seq1	100	777
GWHBEIL00000017:4687718-5687718	comp50339_c0_seq2	100	771
GWHBEIL00000017:4687718-5687718	comp50339_c0_seq3	100	764
GWHBEIL00000017:4687718-5687718	comp50341_c0_seq1	100	730
GWHBEIL00000017:4687718-5687718	comp50343_c0_seq1	100	730
GWHBEIL00000017:4687718-5687718	comp50344_c0_seq1	100	730
GWHBEIL00000017:4687718-5687718	comp50345_c0_seq1	100	730
GWHBEIL00000017:4687718-5687718	comp50345_c0_seq2	100	730
GWHBEIL00000017:4687718-5687718	comp50346_c0_seq1	100	730
GWHBEIL00000017:4687718-5687718	comp50346_c0_seq2	100	714
GWHBEIL00000017:4687718-5687718	comp50347_c0_seq1	100	712
GWHBEIL00000017:4687718-5687718	comp50347_c0_seq2	100	711
GWHBEIL00000017:4687718-5687718	comp50348_c0_seq1	100	707
GWHBEIL00000017:4687718-5687718	comp50348_c0_seq2	100	704
GWHBEIL00000017:4687718-5687718	comp50349_c0_seq1	100	702
GWHBEIL00000017:4687718-5687718	comp50349_c0_seq2	100	702
GWHBEIL00000017:4687718-5687718	comp50350_c0_seq1	100	702
GWHBEIL00000017:4687718-5687718	comp50350_c0_seq2	100	702
GWHBEIL00000017:4687718-5687718	comp50350_c0_seq3	100	702
GWHBEIL00000017:4687718-5687718	comp50352_c0_seq1	100	702
GWHBEIL00000017:4687718-5687718	comp50353_c0_seq1	100	702
GWHBEIL00000017:4687718-5687718	comp50354_c0_seq1	100	702
GWHBEIL00000017:4687718-5687718	comp50355_c0_seq1	100	699
GWHBEIL00000017:4687718-5687718	comp50356_c0_seq1	100	699
GWHBEIL00000017:4687718-5687718	comp50357_c0_seq1	100	699
GWHBEIL00000017:4687718-5687718	comp50357_c0_seq2	100	699
GWHBEIL00000017:4687718-5687718	comp50358_c0_seq1	100	699
GWHBEIL00000017:4687718-5687718	comp50358_c0_seq2	100	699
GWHBEIL00000017:4687718-5687718	comp50358_c0_seq3	100	688
GWHBEIL00000017:4687718-5687718	comp50358_c0_seq4	100	688
GWHBEIL00000017:4687718-5687718	comp50358_c0_seq5	100	688
GWHBEIL00000017:4687718-5687718	comp50358_c0_seq6	100	688
GWHBEIL00000017:4687718-5687718	comp50359_c0_seq1	100	688
GWHBEIL00000017:4687718-5687718	comp50360_c0_seq1	100	682
GWHBEIL00000003:29213841-30213841	comp50431_c0_seq1	100	388
GWHBEIL00000003:29213841-30213841	comp50487_c0_seq1	100	388
GWHBEIL00000003:29213841-30213841	comp50569_c0_seq3	100	388
GWHBEIL00000017:4687718-5687718	comp50634_c0_seq1	99.832	2688
GWHBEIL00000017:4687718-5687718	comp50634_c0_seq1	100	935
GWHBEIL00000017:4687718-5687718	comp50719_c0_seq8	100	682
GWHBEIL00000017:4687718-5687718	comp50720_c0_seq1	100	682
GWHBEIL00000017:4687718-5687718	comp50720_c0_seq2	100	682
GWHBEIL00000017:4687718-5687718	comp50720_c0_seq3	100	682
GWHBEIL00000017:4687718-5687718	comp50720_c0_seq4	100	682
GWHBEIL00000017:4687718-5687718	comp50721_c0_seq1	100	682
GWHBEIL00000017:4687718-5687718	comp50722_c0_seq1	100	682
GWHBEIL00000017:4687718-5687718	comp50723_c0_seq1	100	682
GWHBEIL00000017:4687718-5687718	comp50724_c0_seq1	100	682
GWHBEIL00000017:4687718-5687718	comp50725_c0_seq1	100	681
GWHBEIL00000017:4687718-5687718	comp50725_c0_seq2	100	681
GWHBEIL00000017:4687718-5687718	comp50725_c0_seq3	100	681
GWHBEIL00000017:4687718-5687718	comp50726_c0_seq1	100	681
GWHBEIL00000017:4687718-5687718	comp50726_c0_seq2	100	675
GWHBEIL00000017:4687718-5687718	comp50726_c0_seq3	100	660
GWHBEIL00000017:4687718-5687718	comp50726_c0_seq4	100	659
GWHBEIL00000017:4687718-5687718	comp50726_c0_seq5	100	659
GWHBEIL00000017:4687718-5687718	comp50726_c0_seq6	100	659
GWHBEIL00000017:4687718-5687718	comp50728_c0_seq1	100	659
GWHBEIL00000017:4687718-5687718	comp50728_c0_seq2	100	659
GWHBEIL00000017:4687718-5687718	comp50729_c0_seq1	100	659
GWHBEIL00000017:4687718-5687718	comp50729_c0_seq2	100	658
GWHBEIL00000017:4687718-5687718	comp50730_c0_seq1	100	650
GWHBEIL00000017:4687718-5687718	comp50730_c0_seq2	100	640
GWHBEIL00000017:4687718-5687718	comp50730_c0_seq3	100	640
GWHBEIL00000017:4687718-5687718	comp50730_c0_seq4	100	640
GWHBEIL00000017:4687718-5687718	comp50731_c0_seq1	100	640
GWHBEIL00000017:4687718-5687718	comp50732_c0_seq1	100	638
GWHBEIL00000017:4687718-5687718	comp50732_c0_seq2	100	638
GWHBEIL00000017:4687718-5687718	comp50733_c0_seq1	100	638
GWHBEIL00000017:4687718-5687718	comp50734_c0_seq1	100	638
GWHBEIL00000017:4687718-5687718	comp50735_c0_seq1	100	638
GWHBEIL00000017:4687718-5687718	comp50736_c0_seq1	100	638
GWHBEIL00000017:4687718-5687718	comp50737_c0_seq1	100	635
GWHBEIL00000017:4687718-5687718	comp50737_c1_seq1	100	635
GWHBEIL00000017:4687718-5687718	comp50737_c1_seq2	100	635
GWHBEIL00000017:4687718-5687718	comp50738_c0_seq1	100	635
GWHBEIL00000017:4687718-5687718	comp50738_c0_seq2	100	631
GWHBEIL00000017:4687718-5687718	comp50738_c0_seq3	100	628
GWHBEIL00000017:4687718-5687718	comp50738_c0_seq4	100	628
GWHBEIL00000017:4687718-5687718	comp50738_c0_seq5	100	624
GWHBEIL00000017:4687718-5687718	comp50739_c0_seq1	100	624
GWHBEIL00000017:4687718-5687718	comp50739_c0_seq2	100	622
GWHBEIL00000017:4687718-5687718	comp50740_c0_seq1	100	619
GWHBEIL00000017:4687718-5687718	comp50741_c0_seq1	100	617
GWHBEIL00000017:4687718-5687718	comp50741_c0_seq2	100	616
GWHBEIL00000017:4687718-5687718	comp50742_c0_seq1	100	616
GWHBEIL00000017:4687718-5687718	comp50742_c0_seq2	100	616
GWHBEIL00000017:4687718-5687718	comp50743_c0_seq1	100	614
GWHBEIL00000017:4687718-5687718	comp50743_c0_seq2	100	614
GWHBEIL00000017:4687718-5687718	comp50743_c0_seq3	100	614
GWHBEIL00000017:4687718-5687718	comp50743_c0_seq4	100	614
GWHBEIL00000017:4687718-5687718	comp50743_c0_seq5	100	614
GWHBEIL00000017:4687718-5687718	comp50743_c0_seq6	100	614
GWHBEIL00000017:4687718-5687718	comp50743_c0_seq7	100	614
GWHBEIL00000017:4687718-5687718	comp50743_c0_seq8	100	612
GWHBEIL00000017:4687718-5687718	comp50744_c0_seq1	100	612
GWHBEIL00000017:4687718-5687718	comp50745_c0_seq1	100	612
GWHBEIL00000017:4687718-5687718	comp50745_c0_seq2	100	612
GWHBEIL00000017:4687718-5687718	comp50745_c0_seq3	100	610
GWHBEIL00000017:4687718-5687718	comp50746_c0_seq1	100	609
GWHBEIL00000017:4687718-5687718	comp50747_c0_seq1	100	609
GWHBEIL00000017:4687718-5687718	comp50748_c0_seq1	100	604
GWHBEIL00000017:4687718-5687718	comp50748_c0_seq2	100	604
GWHBEIL00000017:4687718-5687718	comp50749_c0_seq1	100	604
GWHBEIL00000017:4687718-5687718	comp50750_c0_seq1	100	604
GWHBEIL00000017:4687718-5687718	comp50750_c0_seq2	100	604
GWHBEIL00000003:29213841-30213841	comp50750_c0_seq3	100	604
GWHBEIL00000003:29213841-30213841	comp50750_c0_seq4	100	604
GWHBEIL00000003:29213841-30213841	comp50751_c0_seq1	100	604
GWHBEIL00000003:29213841-30213841	comp50752_c0_seq1	100	604
GWHBEIL00000003:29213841-30213841	comp50753_c0_seq1	100	604
GWHBEIL00000003:29213841-30213841	comp50754_c0_seq1	100	604
GWHBEIL00000003:29213841-30213841	comp50754_c0_seq2	100	598
GWHBEIL00000003:29213841-30213841	comp50755_c0_seq1	100	598
GWHBEIL00000017:4687718-5687718	comp50756_c0_seq1	99.848	1616
GWHBEIL00000017:4687718-5687718	comp50756_c0_seq2	99.842	931
GWHBEIL00000017:4687718-5687718	comp50759_c0_seq1	99.832	2688
GWHBEIL00000017:4687718-5687718	comp50760_c0_seq1	99.832	2688
GWHBEIL00000017:4687718-5687718	comp50760_c0_seq2	99.832	2688
GWHBEIL00000017:4687718-5687718	comp50760_c0_seq3	99.832	2688
GWHBEIL00000017:4687718-5687718	comp50760_c0_seq4	99.832	2688
GWHBEIL00000017:4687718-5687718	comp50760_c0_seq5	99.802	805
GWHBEIL00000017:4687718-5687718	comp50761_c0_seq1	99.793	782
GWHBEIL00000017:4687718-5687718	comp50762_c0_seq1	99.792	780
GWHBEIL00000017:4687718-5687718	comp50763_c0_seq1	99.784	762
GWHBEIL00000017:4687718-5687718	comp50764_c0_seq1	99.784	762
GWHBEIL00000017:4687718-5687718	comp50765_c0_seq1	99.784	762
GWHBEIL00000017:4687718-5687718	comp50765_c1_seq1	99.761	718
GWHBEIL00000017:4687718-5687718	comp50765_c2_seq1	99.757	712
GWHBEIL00000017:4687718-5687718	comp50766_c0_seq1	99.757	712
GWHBEIL00000017:4687718-5687718	comp50766_c0_seq2	99.757	711
GWHBEIL00000017:4687718-5687718	comp50767_c0_seq1	99.73	670
GWHBEIL00000017:4687718-5687718	comp50767_c0_seq2	99.73	670
GWHBEIL00000017:4687718-5687718	comp50767_c0_seq3	99.713	996
GWHBEIL00000017:4687718-5687718	comp50768_c0_seq1	99.705	639
GWHBEIL00000017:4687718-5687718	comp50769_c0_seq1	99.705	639
GWHBEIL00000017:4687718-5687718	comp50769_c0_seq2	99.695	628
GWHBEIL00000017:4687718-5687718	comp50769_c0_seq3	99.672	909
GWHBEIL00000017:4687718-5687718	comp50770_c0_seq1	99.635	848
GWHBEIL00000017:4687718-5687718	comp50771_c0_seq1	99.635	848
GWHBEIL00000017:4687718-5687718	comp50771_c0_seq2	99.635	848
GWHBEIL00000017:4687718-5687718	comp50772_c0_seq1	99.603	1561
GWHBEIL00000017:4687718-5687718	comp50772_c1_seq1	99.603	804
GWHBEIL00000017:4687718-5687718	comp50773_c0_seq1	99.595	794
GWHBEIL00000017:4687718-5687718	comp50774_c0_seq1	99.593	792
GWHBEIL00000017:4687718-5687718	comp50776_c0_seq1	99.581	777
GWHBEIL00000017:4687718-5687718	comp50776_c0_seq2	99.576	772
GWHBEIL00000017:4687718-5687718	comp50776_c0_seq3	99.574	769
GWHBEIL00000017:4687718-5687718	comp50776_c0_seq4	99.571	766
GWHBEIL00000017:4687718-5687718	comp50777_c0_seq1	99.56	755
GWHBEIL00000017:4687718-5687718	comp50783_c0_seq1	99.832	2688
GWHBEIL00000017:4687718-5687718	comp50896_c0_seq1	99.832	2688
GWHBEIL00000003:29213841-30213841	comp50942_c0_seq1	100	388
GWHBEIL00000017:4687718-5687718	comp50949_c0_seq1	99.075	2894
GWHBEIL00000003:29213841-30213841	comp740_c0_seq1	100	388
