# Supplementary material for: Identification of PgRg1-3 Gene for Ginsenoside Rg1 Biosynthesis as Revealed by Combining Genome-Wide Association Study and Gene Co-Expression Network Analysis of Jilin Ginseng Core Collection
Source: Plants (Basel). 2024 Jun 27;13(13):1784. doi: 10.3390/plants13131784 (PMC11244481; doi:10.3390/plants13131784)
Supplement: Supplementary file 1 [file plants-13-01784-s001.zip › Table S3_WGCNA.xlsx]

## Sheet: Sheet1
Table S3. The number of genes in 26 expression modules by WGCNA.
No. module	Module	No. Gene
1	black	16
2	blue	22
3	brown	20
4	cyan	18
5	darkgreen	19
6	darkgrey	25
7	darkred	23
8	darkturquoise	19
9	midnightblue	20
10	green	23
11	greenyellow	19
12	grey	24
13	grey60	24
14	lightcyan	19
15	lightgreen	16
16	lightyellow	24
17	magenta	16
18	yellow	5
19	orange	10
20	pink	7
21	purple	8
22	red	6
23	royalblue	6
24	salmon	5
25	tan	7
26	turquoise	8
