# Supplementary material for: Identification of PgRg1-3 Gene for Ginsenoside Rg1 Biosynthesis as Revealed by Combining Genome-Wide Association Study and Gene Co-Expression Network Analysis of Jilin Ginseng Core Collection
Source: Plants (Basel). 2024 Jun 27;13(13):1784. doi: 10.3390/plants13131784 (PMC11244481; doi:10.3390/plants13131784)
Supplement: Supplementary file 1 [file plants-13-01784-s001.zip › Table S4_snp impact.xlsx]

## Sheet: Sheet1
Table S4. PgRg1 candidate gene containing SNP/InDel mutations that had significant impacts on Rg1 content and the impacts of their SNPs/InDels on Rg1 content. NS, non-synonymous; S, synonymous; ORF, open-reading frame. The amino acid change in which the NS mutation resulted is indicated after "NS".
PgRg1 candidate gene	Position_nucleotide mutation	Mutation type	Impact (%)	P value
PgRg1-1	13_G_A	ORF shift	72.48	0.005264
	14_C_G	NS (F/Q)	57.84	0.02394
	114_GCCCCCCCC_GCCCCCCCCC	NS (T/A)	76.6	0.04203
	117_C_G	S	69.3	0.001974
	148_C_A	NS (A/V)	76.32	0.0342
	170_A_C	NS (F/G)	71.16	0.00229
	192_G_C	NS (Q/L)	63.84	0.0228
	215_C_T	ORF shift	32.62	0.0074
	225_A_C	NS (A/T)	62.52	0.00185
	244_A_G	ORF shift	53.16	0.02784
	258_C_T	S	58.32	0.04316
	284_A_C	NS (I/V)	79.08	0.01401
	291_T_C	NS (L/F)	62.52	0.03664
	303_A_T	S	55.32	0.03206
	324_T_C	Not in ORF	53.64	0.0152
	337_A_C	NS (Q/R)	67.08	0.02775
	387_A_G	NS (Q/H)	57.96	0.03145
	397_T_A	S	57.96	0.01914
	410_C_A	NS (A/T)	65.4	0.01512
	424_T_C	ORF shift	53.16	0.00664
	456_TAATTGAATTGAATT_TAATTGAATTGAATTGAATT	S	45.6	0.0037
	488_A_G	NS (N/S)	45.6	0.00916
	490_A_T	NS (N/K)	46.32	0.01832
	534_TCT_TCTCCT	NS (T/N)	57.84	0.0133
	580_G_A	NS (R/G)	42.21	0.0259
	586_G_A	NS (Q/E)	42.36	0.02775
	593_A_G	NS (G/S)	65.96	0.01566
	594_A_G	NS (Q/E)	65.4	0.00916
	605_G_C	NS (G/V)	53.16	0.04351
	621_A_G	S	55.08	0.01603
PgRg1-2	68_G_C	Not in ORF	37.6	0.00421
	73_A_G	NS (S/N)	51.7	0.00254
	74_A_G	NS (K/N)	67.4	0.00444
	78_T_G	NS (N/T)	54.8	0.0252
	86_A_T	NS (G/R)	54.9	0.0146
	89_G_T	Not in ORF	31	0.0416
	95_T_C	S	34.42	0.024
	97_C_A	NS (V/A)	64.42	0.0221
	98_T_G	NS (G/F)	55.16	0.0334
	101_C_T	NS (L/Q)	60.42	0.0232
	107_T_A	ORF shift	78.28	0.0464
	115_T_A	NS (A/T)	81.38	0.0171
	116_A_G	ORF shift	64.92	0.0289
	125_C_T	NS (T/S)	57.82	0.03024
	129_A_G	NS (L/I)	56.24	0.01328
PgRg1-3	10_G_C	NS (A/G)	59.06	0.000232
	118_A_G	NS (N/D)	60.86	0.0074
	207_C_T	NS (V/F)	68.4	0.01832
	259_A_G	NS (H/Y)	56.26	0.03664
	287_T_G	Not in ORF	58.28	0.0266
	488_A_G	NS (D/S)	16.67	0.0092
	506_G_C	NS (I/L)	69.06	9.2e-05
	586_A_G	Not in ORF	55.68	0.0304
	789_C_G	Not in ORF	73.2	0.03828
	792_C_T	Not in ORF	80.32	0.03024
	807_A_G	NS (T/S)	75.26	0.01328
	965_A_T	NS (A/G)	66.92	0.0074
